# Supplementary material for: Suppressive Effect and Molecular Mechanism of Houttuynia cordata Thunb. Extract against Prostate Carcinogenesis and Castration-Resistant Prostate Cancer
Source: Cancers (Basel). 2021 Jul 7;13(14):3403. doi: 10.3390/cancers13143403 (PMC8306559; doi:10.3390/cancers13143403)
Supplement: Supplementary file 1 [file cancers-13-03403-s001.zip]

Archive with 1 entries (1 files):
- Supplementary Materials_cancsers-1249782_revise.docx.pdf
